# Supplementary material for: Long-Term Clinical Outcomes of Patients with Chronic Obstructive Pulmonary Disease with Sarcopenia
Source: Life (Basel). 2023 Jul 26;13(8):1628. doi: 10.3390/life13081628 (PMC10455166; doi:10.3390/life13081628)
Supplement: Supplementary file 1 [file life-13-01628-s001.zip]

Archive with 1 entries (1 files):
- life-2483473-supplementary.pdf
